# Supplementary material for: Novel Anthraquinone Chlorination Contributes to Pigmentation and ATP Formation in Thermomyces dupontii
Source: Microb Biotechnol. 2025 Oct 22;18(10):e70254. doi: 10.1111/1751-7915.70254 (PMC12541888; doi:10.1111/1751-7915.70254)
Supplement: Supplementary file 2 — Table S1: mbt270254‐sup‐0002‐TableS1.xlsx. [file MBT2-18-e70254-s001.xlsx]

## Sheet: Proteins detected via DARTS
prot_hit_num	prot_acc	prot_desc	prot_score	prot_mass	prot_matches	prot_matches_sig	prot_sequences	prot_sequences_sig	prot_cover	prot_pi	emPAI
1	Talth1p4_006944		206	33564	9	9	7	7	19.6	5.84	1.13
2	Talth1p4_007769		203	74722	10	10	8	8	13.3	6.01	0.54
3	Talth1p4_001084		158	43467	8	8	7	7	14.6	4.8	0.8
4	Talth1p4_007613		145	87699	11	11	10	10	10.7	6.28	0.5
5	Talth1p4_005197		140	31088	8	8	6	6	23.3	5.35	1.25
6	Talth1p4_007081		135	52661	4	4	3	3	6.9	5.46	0.27
7	Talth1p4_006196		108	131042	4	4	4	4	3.8	6.37	0.1
8	Talth1p4_005176		105	47349	3	3	2	2	2.6	4.9	0.22
9	Talth1p4_007079		104	35848	10	10	9	9	30.6	5.84	1.42
10	Talth1p4_001799		103	84068	7	7	7	7	10.2	5.91	0.31
12	Talth1p4_007195		100	37515	4	4	4	4	9.5	6.47	0.4
11	Talth1p4_006717		100	52500	3	3	2	2	4.8	5.47	0.13
13	Talth1p4_006074		96	54262	5	5	4	4	7.3	5.68	0.27
15	Talth1p4_005614		93	109570	6	6	5	5	5.7	6.35	0.19
14	Talth1p4_001465		93	84112	3	3	3	3	4.9	6.37	0.12
16	Talth1p4_006636		91	74095	3	3	3	3	5.4	6.14	0.14
17	Talth1p4_001101		88	28198	3	3	3	3	13.4	5.87	0.4
18	Talth1p4_003948		79	36582	5	5	5	5	11.5	6.33	0.54
19	Talth1p4_004404		76	119075	3	3	3	3	2.9	4.79	0.08
20	Talth1p4_005749		74	60044	4	4	4	4	5.4	9.23	0.24
21	Talth1p4_003618		71	49468	4	4	4	4	7.1	6.29	0.29
22	Talth1p4_004063		69	36979	3	3	3	3	9.5	9.16	0.29
23	Talth1p4_003900		69	61764	2	2	2	2	4.2	4.7	0.11
24	Talth1p4_001745		67	25865	3	3	2	2	13.7	5.48	0.44
26	Talth1p4_002254		67	43092	3	3	2	2	7	4.62	0.25
25	Talth1p4_005328		67	81959	4	4	3	3	3.2	5.46	0.17
27	Talth1p4_003615		66	52249	5	5	4	4	9.5	8.59	0.36
28	Talth1p4_002273		66	32946	2	2	2	2	5.9	5.32	0.21
29	Talth1p4_006578		63	35981	2	2	2	2	6.5	9.11	0.19
30	Talth1p4_004180		62	85164	1	1	1	1	1.3	6.19	0.04
31	Talth1p4_001317		61	32005	3	3	3	3	9.3	4.9	0.35
32	Talth1p4_005818		60	52708	3	3	3	3	4.6	5.38	0.2
33	Talth1p4_007553		60	67715	2	2	2	2	4.2	4.68	0.1
37	Talth1p4_005760		59	70979	3	3	3	3	4.7	5.44	0.15
35	Talth1p4_006242		59	47403	2	2	2	2	6.8	5.57	0.14
36	Talth1p4_003498		59	52898	2	2	2	2	5.4	6.29	0.13
34	Talth1p4_000239		59	72626	2	2	2	2	3.3	8.25	0.09
38	Talth1p4_001057		58	39208	2	2	2	2	4.6	5.62	0.18
39	Talth1p4_007746		57	39333	2	2	2	2	8.4	5.63	0.18
40	Talth1p4_001104		55	17841	3	3	3	3	18.2	9.79	0.68
41	Talth1p4_004094		55	58326	1	1	1	1	2.1	6.94	0.06
42	Talth1p4_006409		54	41831	3	3	3	3	9.9	5.44	0.26
43	Talth1p4_000881		52	47935	3	3	3	3	10.9	4.94	0.22
44	Talth1p4_006217		51	48051	4	4	4	4	10.8	5.19	0.3
46	Talth1p4_004643		50	41830	2	2	2	2	5.9	4.41	0.16
45	Talth1p4_002332		50	65517	2	2	2	2	4	5.03	0.1
48	Talth1p4_002706		49	44004	2	2	2	2	5.6	4.71	0.16
47	Talth1p4_005755		49	114273	4	4	4	4	3.9	9.49	0.12
49	Talth1p4_004391		48	67953	3	3	3	3	4.9	5.15	0.15
50	Talth1p4_002281		48	102606	1	1	1	1	1.2	5.37	0.03
51	Talth1p4_005064		47	54560	5	5	5	5	8.5	6.19	0.34
54	Talth1p4_006415		46	28385	2	2	2	2	8.7	5.14	0.25
53	Talth1p4_004622		46	50529	3	3	3	3	7.2	6.51	0.21
55	Talth1p4_004491		46	95187	4	4	4	4	4.2	5.93	0.14
52	Talth1p4_002027		46	76647	1	1	1	1	1.7	4.72	0.04
56	Talth1p4_001835		44	32950	1	1	1	1	4.6	5.41	0.1
57	Talth1p4_001142		44	91934	2	2	2	2	2.7	5.28	0.07
58	Talth1p4_004530		44	55905	1	1	1	1	1.9	5.16	0.06
59	Talth1p4_004521		43	29248	3	3	3	3	8.5	9.79	0.38
60	Talth1p4_003763		43	62850	3	3	3	3	4.6	8.45	0.17
61	Talth1p4_002526		41	57548	3	3	3	3	5	5.37	0.18
62	Talth1p4_007913		40	55118	4	4	4	4	9.2	8.04	0.26
64	Talth1p4_005102		39	38350	2	2	1	1	2.6	4.84	0.09
63	Talth1p4_003947		39	141032	2	2	2	2	1.6	5.26	0.05
65	Talth1p4_006848		39	125397	2	2	2	2	2.1	6.24	0.05
66	Talth1p4_007310		38	29455	1	1	1	1	4.1	7.66	0.11
69	Talth1p4_003165		37	51694	2	2	2	2	4.2	5.54	0.13
67	Talth1p4_003510		37	61141	2	2	2	2	3	6.07	0.11
70	Talth1p4_001663		37	119692	3	3	3	3	2.2	6.53	0.08
68	Talth1p4_007122		37	54289	1	1	1	1	2.8	5.98	0.06
73	Talth1p4_001761		36	39991	3	3	3	3	8.3	5.44	0.27
72	Talth1p4_002997		36	27058	2	2	2	2	9.2	5.95	0.26
74	Talth1p4_004769		36	28269	1	1	1	1	3.9	6.02	0.12
71	Talth1p4_007770		36	33669	1	1	1	1	4.5	5.34	0.1
75	Talth1p4_004939		35	36414	1	1	1	1	3.7	9.13	0.09
77	Talth1p4_002985		35	36878	1	1	1	1	2.9	6.28	0.09
78	Talth1p4_002060		35	54364	1	1	1	1	2.7	5.87	0.06
76	Talth1p4_002249		35	79924	1	1	1	1	1.5	6.1	0.04
79	Talth1p4_000283		34	195045	1	1	1	1	0.5	5.56	0.02
80	Talth1p4_001603		33	92845	1	1	1	1	1.1	6.76	0.04
81	Talth1p4_006481		33	74111	1	1	1	1	1.2	8.41	0.04
82	Talth1p4_006431		32	27602	1	1	1	1	4	5.6	0.12
83	Talth1p4_002384		32	86704	2	2	2	2	2	5.48	0.08
85	Talth1p4_006403		30	26369	1	1	1	1	5.7	6.41	0.13
84	Talth1p4_004152		30	29441	1	1	1	1	3.1	4.77	0.11
86	Talth1p4_005295		30	62147	1	1	1	1	1.7	5.64	0.05
88	Talth1p4_007232		29	17330	1	1	1	1	5.8	6.84	0.2
87	Talth1p4_003918		29	37561	1	1	1	1	3.2	6.09	0.09
89	Talth1p4_004170		29	66131	1	1	1	1	1.3	5.46	0.05
91	Talth1p4_002873		28	27523	1	1	1	1	4	5.13	0.12
94	Talth1p4_005868		28	58838	2	2	2	2	3.5	4.68	0.11
93	Talth1p4_007267		28	35480	1	1	1	1	3.5	6.79	0.09
90	Talth1p4_001510		28	55775	1	1	1	1	1.1	5.13	0.06
92	Talth1p4_001586		28	150872	1	1	1	1	0.7	6.58	0.02
95	Talth1p4_006620		27	30150	2	2	1	1	4.4	10.24	0.23
97	Talth1p4_007781		27	15381	1	1	1	1	5.1	11.15	0.22
98	Talth1p4_001074		27	41460	2	2	2	2	4.9	9.85	0.17
96	Talth1p4_007763		27	51827	1	1	1	1	1.7	6.55	0.06
99	Talth1p4_007038		27	58449	1	1	1	1	1.7	5.85	0.06
100	Talth1p4_001271		27	58648	1	1	1	1	1.7	6.13	0.06
104	Talth1p4_001794		26	52431	2	2	2	2	3.5	5.44	0.13
102	Talth1p4_003896		26	39869	1	1	1	1	2.2	5.5	0.08
103	Talth1p4_001279		26	93117	1	1	1	1	1.2	4.76	0.04
101	Talth1p4_007471		26	235813	1	1	1	1	0.3	6.06	0.01
107	Talth1p4_000350		25	41676	1	1	1	1	2.1	6.46	0.08
105	Talth1p4_002318		25	52555	1	1	1	1	1.5	6.71	0.06
106	Talth1p4_007385		25	53978	1	1	1	1	1.7	5.74	0.06
109	Talth1p4_001744		25	61790	1	1	1	1	1.4	8.92	0.05
110	Talth1p4_002018		25	64929	1	1	1	1	1.3	5.16	0.05
108	Talth1p4_007109		25	98131	1	1	1	1	0.8	6.48	0.03
111	Talth1p4_001574		25	446443	1	1	1	1	0.3	4.94	0.01
113	Talth1p4_002000		24	34333	1	1	1	1	2.7	9.16	0.1
112	Talth1p4_002203		24	36072	1	1	1	1	2.8	7.14	0.09
114	Talth1p4_002751		24	37897	1	1	1	1	5	5.33	0.09
115	Talth1p4_006916		24	42022	1	1	1	1	1.5	8.78	0.08
116	Talth1p4_006083		23	46800	1	1	1	1	3.5	5.6	0.07
117	Talth1p4_000052		23	70373	1	1	1	1	1.4	7.95	0.05
118	Talth1p4_002782		22	11438	1	1	1	1	11.2	8.97	0.3
123	Talth1p4_001378		22	18631	1	1	1	1	6	5.23	0.18
120	Talth1p4_003893		22	33104	1	1	1	1	2.7	9.82	0.1
119	Talth1p4_000163		22	39826	1	1	1	1	3.6	6.74	0.08
121	Talth1p4_002970		22	53585	1	1	1	1	1.3	6.42	0.06
122	Talth1p4_003543		22	101993	1	1	1	1	1.4	5.09	0.03
129	Talth1p4_007102		21	12890	1	1	1	1	6.8	11.56	0.27
124	Talth1p4_002780		21	36031	1	1	1	1	3.2	5.2	0.09
125	Talth1p4_001303		21	41770	1	1	1	1	2.4	5.52	0.08
126	Talth1p4_001453		21	120180	1	1	1	1	0.8	4.93	0.03
127	Talth1p4_004175		21	119064	1	1	1	1	1	8.33	0.03
128	Talth1p4_007775		21	124150	1	1	1	1	0.9	6.06	0.03
133	Talth1p4_003978		20	41201	1	1	1	1	3.8	5.96	0.08
130	Talth1p4_002133		20	46838	1	1	1	1	1.7	4.39	0.07
134	Talth1p4_000841		20	64352	1	1	1	1	2.1	6.34	0.05
131	Talth1p4_000682		20	93059	1	1	1	1	1.2	9.34	0.04
135	Talth1p4_005111		20	80123	1	1	1	1	2.6	5.09	0.04
138	Talth1p4_007574		20	92355	1	1	1	1	1.5	6.81	0.04
137	Talth1p4_004795		20	96580	1	1	1	1	1.4	4.53	0.03
132	Talth1p4_000493		20	132917	1	1	1	1	0.6	8.45	0.02
136	Talth1p4_006278		20	148212	1	1	1	1	0.9	6.57	0.02
140	Talth1p4_007733		19	12149	1	1	1	1	8.3	8.01	0.28
143	Talth1p4_002744		19	38141	1	1	1	1	2.5	6.38	0.09
139	Talth1p4_003746		19	61310	1	1	1	1	1.5	8.22	0.05
141	Talth1p4_006483		19	63400	1	1	1	1	2.1	4.88	0.05
142	Talth1p4_003692		19	151059	1	1	1	1	0.7	8.3	0.02
144	Talth1p4_006275		18	28251	1	1	1	1	3.5	6.76	0.12
145	Talth1p4_000855		18	56321	1	1	1	1	1.7	5.63	0.06
146	Talth1p4_003688		17	83081	1	1	1	1	1.2	5.1	0.04
149	Talth1p4_006063		16	44005	1	1	1	1	5.3	5.53	0.08
147	Talth1p4_005569		16	98502	1	1	1	1	0.8	7.57	0.03
148	Talth1p4_004003		16	128570	1	1	1	1	0.6	6.46	0.03
150	Talth1p4_001756		15	31884	1	1	1	1	2.4	4.75	0.1
151	Talth1p4_005672		15	36225	1	1	1	1	2.2	6.42	0.09
